# Supplementary material for: Neighborhood- and Patient-Level Socioecological Determinants of Health Assessed Before Major Surgery
Source: JAMA Netw Open. 2025 Sep 19;8(9):e2532854. doi: 10.1001/jamanetworkopen.2025.32854 (PMC12449718; doi:10.1001/jamanetworkopen.2025.32854)
Supplement: Supplement 2. — eTable. Adapted SEDOH-88 Survey [file jamanetwopen-e2532854-s002.xlsx]

## Sheet: eTable 1
Schultz KS, Linhares SM, Godfrey EL, et al. Neighborhood- and patient-level socioecological determinants of health assessed before major surgery. JAMA Netw Open. 2025;8(9):e2532854. doi:10.1001/jamanetworkopen.2025.32854
eTable 1. Adapted SEDOH-88 survey. This table outlines the domain and questions covered by this study’s patient-level socioecological risk measure. This table also describes how the SEDOH domains were operationalized to develop a scoring system for this study.
SEDOH Domain	Question	Variable Name	Code	Maximum Number of Points
Income	Which of the following categories best describes your total combined household income from all sources before taxes for the past 12 months?	[household_income]	Assign 0 points if [household_income] > $25,000, Don't know, or Would Rather Not Say Assign 1 point if [household_income] ≤ $25,000	1
Language	What is the primary language you speak at home?	[language]	Assign 0 points if [language] = 1 (English) otherwise assign 1 point (Spanish, other)	1
Employment	We would like to know about what you do- are you working now, looking for work, retired, keeping house, a student, or what?	[employment]	Assign 0 points if [employment] = 1 (Employed) or [employment] = 3 (Retired) or [employment] = 4 (Student) or [employment] = 6 (Keeping house) Assign 1 point if [employment] = 7 (Only temporarily laid off, on sick or maternity leave) or [employment] = 8 (Other) Assign 2 points if [employment] = 2 (Unemployed) or [employment] = 5 (Disabled)	2
Interpersonal Safety	Within the last year, have you been emotionally abused or physically hurt by your partner or ex-partner?	[intimate_partner]	Assign 2 point if [intimate_partner] = 1 (Yes) otherwise assign 0 points (No)	2
Education	What is the highest grade or level of school you have completed or the highest degree you have received?	[education]	Assign 0 points if [education] = 5 or [education] = 6 or [education] = 8 or [education] = 9 or [education] = 10 or [education] = 11 or or [education] = 12 or [education] = 13 Assign 1 points if [education] = 3 or [education] = 4 or [education] = 7 or [education] = 14 or [education] = 15 Assign 2 points if [education] = 1 or [education] = 2	2
Refugee	Are you a refugee?	[refugee]	Assign 2 points if [refugee] = 1 (Yes) Assign 0 points if [refugee] = 0 (No)	2
Incarceration	In the past year, have you spent more than 2 nights in a row in a jail or detention center?	[incarceration_status]	Assign 2 points if [incarceration_status] = 1 (Yes) Assign 0 points if [incarceration_status] = 0 (No)	2
Health- Related Social Needs	In the past year, have you or any family members you live with been unable to get any of the following when it was really needed? (Check all the apply)	[unable_to_access 1], [unable_to_access 2], [unable_to_access 3], [unable_to_access 4], [unable_to_access 5], [unable_to_access 6], [unable_to_access 7], [unable_to_access 8], [unable_to_access 9]	Assign 0 points if [unable_to_access 9] = 1 (None) Add 1 point for each variable = 1 (other than [unable_to_access 9]) for a maximum score of 8 (Food, clothing, utilities, child care, medicine or any health care, phone, transportation, other)	8
Home insecurity	Do you feel physically and emotionally safe where you currently live?	[safety_in_home]	Assign 0 points if [safety_in_home] = 1 (Yes) Assign 2 points if [safety_in_home] = 2 (No) Assign 1 points if [safety_in_home] = 3 (Unsure)	2
Home insecurity	Are you worried about losing your housing?	[housing_security]	Assign 2 points if [housing_security] = 1 (Yes) Assign 0 points if [housing_security] = 2 (No) Assign 1 points if [housing_security] = 3 (Unsure)	2
Home insecurity	What is your housing situation today?	[current_housing_status]	Assign 0 points if [current_housing_status] = 1 (I have housing) Assign 2 points if [current_housing_status] = 2 (I do not have housing) Assign 1 points if [current_housing_status] = 3 (Choose not to answer)	2
Home insecurity	Think about the place you live. Do you have problems with any of the following?	[housing_instability]	Assign 1 point if [housing_instability 1] = 1 (Bug infestation) or [housing_instability 2] = 1 (Mold) or [housing_instability___3] = 1 (Lead paint or pipes) or [housing_instability 4] = 1 (Inadequate heat) or [housing_instability 5] = 1 (Oven or stove not working) or [housing_instability 6] = 1 (No smoke detectors or not working) or [housing_instability 7] = 1 (Water leaks) otherwise assign 0 poi…	1
Utility Health Needs	In the past 12 months, has the electric, gas, oil, or water company threatened to shut off services in your home?	[utility_needs]	Assign 1 point if [utility_needs] = 1 (Yes) otherwise assign 0 points (No)	1
Internet Access	Do you have access to a device (computer, tablet, phone etc.) with internet connection in your household?	[internet_access]	Assign 1 point if [internet_access] = 5 (No) or [internet_access] = 6 (Unsure) otherwise assign 0 points (Yes, I have a computer, tablet, phone, or more than one device with internet access)	1
Internet Access	If there is no device with internet access in your home, do you have easy access to a public or shared device with internet access (ex. library or work with computer/internet access)?	[nearby_internet_access]	Assign 0 points if [nearby_internet_access] = 1 (Yes) Assign 1 point if [nearby_internet_access] = 2 (No) or [nearby_internet_access] = 3 (Unsure)	1
Internet Access	How confident are you using a device (smart phone, tablet, computer etc.) to access the internet?	[using_internet]	Assign 1 point if [using_internet] = 1 (Not at all) or [using_internet] = 2 (A little bit) otherwise assign 0 points (Somewhat, quite a bit, extremely)	1
Health Insurance	Are you currently covered by any of these insurance plans?	[insurance 1], [insurance 2], [insurance 3], [insurance 4], [insurance 5], [insurance 6], [insurance 7], [insurance 8],	Assign 0 points if [insurance 1] = 1 (Medicare) or [insurance 4] = 1 (Anthem Blue Cross/Blue Shield of Connecticut) or [insurance 5] = 1 (Cigna) or [insurance 6] = 1 (Connecticare) or [insurance 7] = 1 (Other private insurance) Assign 1 points if [insurance 2] = 1 (Medicaid) or [insurance 3] = 1 (Husky) Assign 2 points if [insurance 8] = 1 (No insurance)	2
Transportation Needs	Within the past 12 months, has a lack of transportation kept you from medical appointments or from doing things needed for daily living?	[transportation_issues 1], [transportation_issues 2], [transportation_issues 3], [transportation_issues 4]	Assign 0 points if [transportation_issues 3] = 1 (No) Assign 1 point if [transportation_issues 4] = 1 (Unsure or don't know) Assign 2 points if [transportation_issues 1] = 1 or [transportation_issues 2] = 1 (Yes, it has kept me from medical appointments, Yes, it has kept me from non-medical appointments)	2
Food Insecurity	Within the past 12 months, you worried that your food would run out before you got money to buy more.	[food_insecurity_1]	Assign 0 points if [food_insecurity_1] = 3 (Never true) Assign 1 point if [food_insecurity_1] = 1 (Often true) or [food_insecurity_1] = 2 (Sometimes true)	1
Food Insecurity	Within the past 12 months, the food you bought just did not last and you did not have money to get more.	[food_insecurity_2]	Assign 0 points if [food_insecurity_2] = 3 (Never true) Assign 1 point if [food_insecurity_2] = 1 (Often true) or [food_insecurity_2] = 2 (Sometimes true)	1
Access to healthcare	Is there a place you USUALLY go to if you are sick and need health care?	[access_to_clinic]	Assign 0 points if [access_to_clinic] = 1 (Yes) or [access_to_clinic] = 3 (There is more than one place) Assign 1 points if [access_to_clinic] = 4 (Refuse to answer) or [access_to_clinic] = 5 (Don't know) Assign 2 points if [access_to_clinic] = 2 (There is no place)	2
Access to healthcare	What kind of place is it that you go to most often?	[type_of_clinic]	Assign 0 points if [type_of_clinic] = 1 (A doctor's office) or [type_of_clinic] = 2 (Walk-in clinic/Urgent care center) or [type_of_clinic] = 4 (VA clinic) or [type_of_clinic] = 5 (Do not go to one place often) Assign 1 points if [type_of_clinic] = 3 (Emergency room) or [type_of_clinic] = 6 (Refuse to answer) or [type_of_clinic] = 7 ( Don't know)	1
Access to healthcare	How easy is it for you to make an appointment if you are sick and need health care?	[appointment_ease]	Assign 1 point if [appointment_ease] = 4 (Difficult) or [appointment_ease] = 5 (Very difficult) otherwise assign 0 points (Very easy, easy, neither easy nor difficult)	1
Access to healthcare	During the past 12 months have you delayed getting medical care because of the cost?	[delayed_medical_care]	Assign 2 points if [delayed_medical_care] = 1 (Yes) Assign 1 point if [delayed_medical_care] = 3 (Unsure) Assign 0 points if [delayed_medical_care] = 2 (No)	2
Health Literacy	How often do you have someone help you read the hospital materials?	[health_literacy_1]	For the first three questions: Always = 1, Often = 2, Sometimes = 3, Occasionally = 4, Never = 5 For the fourth question: Not at all = 1, A little bit = 2, Somewhat = 3, Quite a bit = 4, Extremely = 5 Add these four questions together. Total is between 4 and 12 = 2 points Total is between 13 and 16 = 1 point Total is between 17 and 20 = 0 points	2
	How often do you have problems learning about your medical condition because of difficulty understanding the written information?	[health_literacy_2]
	How often do you have a problem understanding what is told to you about your medical condition?	[health_literacy_3]
	How confident are you filling out medical forms by yourself?	[medical_forms]
Patient Activation	I am the person responsible for taking care of my health.	[indp_care]	Strongly Disagree = 1, Disagree = 2, Agree = 3, Strongly Agree = 4, N/A = 3 points Add up the points for all 13 items and then divide by 52 then multiply the score by 100. Level 1: ≤47.0 Level 2: 47.1–55.1 Level 3: 55.2–67.0 Level 4: ≥67.1 Level 1 = 3 points Level 2 = 2 points Level 3 = 1 point Level 4 = 0 points	3
	Taking an active role in own health care is the most important thing that affects my health.	[importance_care]
	I am confident that I can help prevent or reduce problems associated with my health.	[confidence_in_prevention]
	I know what each of my prescribed medications do.	[knowledge_of_medicine]
	I am confident that I can tell whether I need to go the doctor or whether I can take care of health problem myself.	[need_of_doc]
	I am confident that I can tell a doctor concerns I have even when he or she does not ask.	[comm_with_doc]
	I am confident that I can follow through on medical treatments I may need to do at home.	[med_adherence]
	I understand my health problems and what causes them.	[knowledge_of_problem]
	I know what treatments are available for my health problems.	[knowledge_of_options]
	I have been able to maintain (keep up with) lifestyle changes, like eating right or exercising.	[adherence_to_lifestyle]
	I know how to prevent the problems with my health.	[knowledge_of_prevention]
	I am confident I can figure out solutions when new problems arise with my health.	[new_problems_health]
	I am confident that I can maintain lifestyle changes, like eating right and exercising, even during the times of stress.	[adherence_during_stress]
Physician Trust	Sometimes your doctor cares more about what is convenient for him/her than about your medical need.	[doc_care]	For the first, second, fifth questions: Strongly disagree = 1, Disagree = 2, Neutral = 3, Agree = 4, Strongly Agree = 5, Unsure = 3 For the third, fourth, sixth, seventh questions: Strongly disagree = 5, Disagree = 4, Neutral = 3, Agree = 2, Strongly Agree = 1, Unsure = 3 Add up all questions and divide by 35 then multiply by 100. High trust: <33 Medium trust: 33-66 Low trust: >66 High trust: 0 p…	2
	Your doctor’s medical skills are not as they should be?	[doc_skills]
	Your doctor is extremely thorough and careful?	[doc_thorough]
	Your doctor only thinks about what is best for you.	[doc_interest]
	Sometimes your doctor does not pay full attention to what you are trying to tell him/her.	[doc_attentive]
	You have no worries about putting your life in your doctor’s hands.	[doc_life]
	All in all, you have complete trust in your doctor.	[doc_trust]
Social Support	If you needed it, how often is someone available to take you to the doctor?	[support_for_visit]	None of the time = 1, A little of the time = 2, Some of the time = 3, Most of the time = 4, All of the time = 5 Add up all questions and divide by 40 then multiply by 100. Low support: <33 Medium support: 33-66 High support: >66 Low support = 2 points Medium support = 1 point High support = 0 points	2
	If you needed it, who understands your problems?	[support_for_problems]
	If you needed it, to love and make you feel wanted?	[support_for_love]
	If you needed it, to help you if you were confined to bed?	[support_if_confined]
	If you needed it, to help with daily chores if you were sick?	[support_with_chores]
	If you needed it, to prepare your meals if you are unable to do it yourself?	[support_with_meals]
	If you needed it, to have a good time with?	[support_with_socializing]
	If you needed it, to turn to for suggestions about how to deal with a personal problem?	[support_with_personal]
Community Involvement	Religious establishment	[church]	Assign 1 point if all these variables = 3 (Not a member) otherwise assign 0 points	1
	School	[school]
	Community service	[comm_service]
	Advocacy group	[adv_group]
	Political group	[pol_group]
	Gym	[gym]
	Neighborhood group	[neighborhood]
	Sports group	[sports]
	Other	[other]
Perceived Stress	In the past month, how often have you felt that you were UNABLE to control the important things in your life?	[control]	For the first and fourth questions: Never = 1, Almost Never = 2, Sometimes = 3, Fairly Often = 4, Very Often = 5 For the second and third questions: Never = 5, Almost Never = 4, Sometimes = 3, Fairly Often = 2, Very Often = 1 Add up all questions and divide by 16 then multiply by 100. Low stress: <33 Medium stress: 33-66 High stress: >66 Low stress: 0 point Medium stress: 1 point High stress: 2 p…	2
	In the past month, how often have you felt confident about your ability to handle your personal problems?	[handle_problems]
	In the past month, how often have you felt that things were going your way?	[content_with_life]
	In the past month, how often have you felt difficulties were piling up so high that you could not overcome them?	[difficulties]
Access to healthy foods	The fresh fruits and vegetables in my neighborhood are of high quality.	[food_quality]	Strongly Agree = 1, Agree = 2, Neither Agree nor Disagree = 3, Disagree = 4, Strongly Disagree = 5, Don't know/Not sure = 3 Add up all questions. Low access: >10 Medium access: 5-10 High access: <5 Low access = 2 points Medium access = 1 point High access = 0 points	2
	A large selection of fresh fruits and vegetables is available in my neighborhood.	[food_quantity]
	A large selection of low-fat products is available in my neighborhood.	[diet_quality]
Community Cohesion and Informal Social Control	My neighborhood is close-knit.	[close_knit]	For the first, seventh, and tenth questions: Strongly Agree = 1, Agree = 2, Neither Agree nor Disagree = 3, Disagree = 4, Strongly Disagree = 5, Don't know = 3 For the eigth and ninth questions: Strongly Agree = 5, Agree = 4, Neither Agree nor Disagree = 3, Disagree = 2, Strongly Disagree = 1, Don't know = 3 For the second, third, fourth, fifth, and sixth questions: Very Likely = 1, Likely = 2, N…	2
	If there was a fight in front of your house and someone was being beaten or threatened, how likely is it that your neighbors would break it up?	[neighborhood_resp4]
	Suppose that because of budget cuts the fire station closest to your home was going to be closed down by the city. How likely is it that neighborhood residents would organize to try to do something to keep the fire station open?	[neighborhood_resp5]
	If a group of neighborhood children were skipping school and hanging out on a street corner, how likely is that your neighbors would do something about it?	[neighborhood_resp1]
	If some children were spray- painting graffiti on a local building, how likely is it that your neighbors would do something about it?	[neighborhood_resp2]
	If a child was showing disrespect to an adult, how likely is it that people in your neighborhood would scold that child?	[neighborhood_resp3]
	People in my neighborhood can be trusted.	[trust]
	People in my neighborhood do not share the same values.	[same_values]
	People in my neighborhood generally don't get along with each other.	[getting_along]
	People in my neighborhood are willing to help their neighbors.	[helpfullness]
Neighborhood Recreation Infrastructure	There are sidewalks on most of the streets in my neighborhood. Would you say that you...	[street_sidewalks]	For the first and second questions: Strongly Agree = 1, Agree = 2, Neither Agree nor Disagree = 3, Disagree = 4, Strongly Disagree = 5, Don't know/not sure = 3 For the third question: Strongly Agree = 5, Agree = 4, Neither Agree nor Disagree = 3, Disagree = 2, Strongly Disagree = 1, Don't know/not sure = 3 Add up the three questions then divide by 15 and multiply by 100. Low infrastructure: >=50 …	1
	My neighborhood has several free or low-cost recreation facilities, such as parks, walking trails, bike paths, recreation centers, playgrounds, public swimming pools, etc. Would you say that you…	[recreation]
	The crime rate in my neighborhood makes it unsafe to go on walks at night. Would you say that you…	[safety]
Everyday Discrimination	You are treated with less courtesy than other people are	[courtesy]	Almost every day = 5, At least once a week = 4, A few times a month = 3, A few times a year = 2, Less than once a year = 1, Never = 0 Add up all the questions then divide by 50 then multiply by 100. High discrimination: >66 Medium discrimination: 33-66 Low discrimination: <33 High discrimination = 2 points Medium discrimination = 1 point Low discrimination = 0 points	2
	You are treated with less respect than other people are	[respect]
	You receive poorer service than other people at restaurants and stores	[poor_service]
	People act as if they think you are not smart	[intelligence]
	People act as if they are afraid of you	[fear]
	People act as if they think you are dishonest	[distrust]
	People act as if they're better than you are	[superiority]
	You are called names or insulted	[insult]
	You are threatened or harassed	[harrasment]
	You are followed around in stores	[stalking]
				62
